# Supplementary material for: Continuous gastric saline perfusion elicits cardiovascular responses in freshwater rainbow trout (Oncorhynchus mykiss)
Source: J Comp Physiol B. 2021 Oct 7;192(1):95–106. doi: 10.1007/s00360-021-01408-3 (PMC8816557; doi:10.1007/s00360-021-01408-3)
Supplement: Supplementary file 1 — Supplementary file1 (XLSX 20 KB) [file 360_2021_1408_MOESM1_ESM.xlsx]

## Sheet: Morpho and blood variables
Sampling site	Fish ID	Treatment	Mass	Fork length	Condition factor	Relative spleen mass	Relative ventricular mass	Compact myocardium	Hemoglobin concentration	Hematocrit	MCHC	Osmolality	K+	Na+	Cl-	Ca++	pH
Dorsal aorta	Control 1	Control	732.6	402	1.13		0.0819	0.4746	59.47	18	330.39	296.5	2.28	152.04	131.27	0.78	7.89
Venous	Control 2	Control	711.6	408	1.05	0.251	0.0795	0.3172	71.15	22	323.42	351.5		144.59	124.17	0.78
Venous	Control 3	Control	771.7	415	1.08	0.393	0.0752	0.5174	40.18	14	287.01	282.5	2.37	150.21	128.4	1.03
Dorsal aorta	Control 4	Control	861	415	1.2	0.503	0.063	0.3455	52.41	18	291.15	298.5	2.27	152.6	123.1	0.69	7.64
Dorsal aorta	Control 5	Control	839.3	386	1.46	0.441	0.0879	0.2879	50.37	17	296.29	296.67	2.04	143.5	123.5	0.49	7.81
Dorsal aorta	Control 6	Control	673.6	386	1.17	0.282	0.077	0.5066	34.48	12	287.31	291	2.23	150.1	124.9	0.58	7.85
Dorsal aorta	Control 7	Control	929.6	410	1.35	0.263	0.0602	0.3942	44.26	16	276.61	296	2.31	153.58	130.76	0.68	7.67
Dorsal aorta	Control 8	Control	600	385	1.05	0.283	0.0853	0.4491	54.44	17.5	311.11	293	2.13	152.84	133.53	0.79	7.78
Dorsal aorta	Half SW 1	Perfused	731.2	395	1.19		0.0854	0.3644	35.29	12	294.1	282.5	2.17	148.37	135.49	0.63
Dorsal aorta	Half SW 2	Perfused	732.3	394	1.2		0.0918	0.3876	44.8	15.67	285.96	328.5	2.12	151.47	134.11	0.75	7.83
Dorsal aorta	Half SW 3	Perfused	521.1	375	0.99				75.23	26.25	286.58	300	2.93	153.6	128	0.54	7.62
Venous	Half SW 4	Perfused	800.6	405	1.21	0.324	0.0932	0.4415	83.38	31	268.96	303.5	2.79	155.62	133.04	0.83
Dorsal aorta	Half SW 5	Perfused	814.3	400	1.27	0.56	0.0757	0.3391	54.04	18	300.21	307.67	2.21	150.34	130.39	0.62	7.75
Dorsal aorta	Half SW 6	Perfused	1470	473	1.39	0.259	0.0766	0.5103	68.71	21.5	319.57	306.67	2.32	155.79	132.22	0.82	7.62
Dorsal aorta	Half SW 7	Perfused	745.2	400	1.16	0.428	0.0775	0.3325	47.52	18	263.98	283.5	2.49	145.79	140.16	0.92	7.77
Dorsal aorta	Half SW 8	Perfused	504.7	350	1.18	0.474	0.0774	0.5026	44.26	18.25	242.5	322	2.42	168.53		1.11	7.64

## Sheet: Continuous cardiovasc response
ID	Treatment	Mass	Day	Dorsal aortic blood pressure	Systemic vascular resistance	Cardiac output	Gastrointestinal blood flow	GBF/CO	Gastrointestinal vascular resistance	Heart rate	Stroke volume
Control 1	Control	732.6	1	3.6891	0.2967	12.6441	4.2014	33.228	0.9579	54.8792	0.2253
Control 1	Control	732.6	2	3.189	0.1844	17.367	6.4917	37.3797	0.498	57.0369	0.3049
Control 1	Control	732.6	3	2.9206	0.1429	20.4424	8.1829	40.029	0.3571	52.386	0.3903
Control 1	Control	732.6	4	3.0974	0.1456	21.2766	8.0944	38.0435	0.3834	54.1863	0.3928
Control 1	Control	732.6	5	3.318	0.1517	21.8763	7.8229	35.7599	0.4241	56.2494	0.3889
Control 2	Control	711.6	1	3.8587	0.3234	11.9046	2.3546	19.7787	1.6904	46.7715	0.2554
Control 2	Control	711.6	2	3.521	0.2043	18.0978	2.6957	14.8951	1.341	48.6799	0.3685
Control 2	Control	711.6	3	3.3535	0.2192	15.2884	3.3173	21.6979	1.0105	39.9364	0.3834
Control 2	Control	711.6	4	3.199	0.1959	16.3549	3.1421	19.2121	1.0164	40.8995	0.4
Control 2	Control	711.6	5	3.6119	0.2086	17.3185	3.1728	18.3203	1.1388	38.7334	0.4477
Control 3	Control	771.7	1	2.9814	0.2606	11.4402	3.4314	29.9943	0.8787	62.5466	0.1829
Control 3	Control	771.7	2	3.2564	0.2165	15.2568	3.281	21.5054	1.0442	60.8471	0.252
Control 3	Control	771.7	3	2.9654	0.1997	14.8608	4.2207	28.4017	0.7133	58.6794	0.2536
Control 3	Control	771.7	4	3.0761	0.1583	19.4401	6.0202	30.9677	0.5117	61.6796	0.3154
Control 3	Control	771.7	5	3.1158	0.1332	23.4066	6.4677	27.632	0.4906	63.5281	0.3685
Control 4	Control	861	1	3.1579	0.298	10.5999	2.4407	23.026	1.2959	44.4145	0.239
Control 4	Control	861	2	2.9444	0.2354	12.5089	3.3052	26.4227	0.891	41.8903	0.3006
Control 4	Control	861	3	2.8917	0.1949	14.8383	4.0292	27.154	0.7177	47.2106	0.3153
Control 4	Control	861	4	3.027	0.2024	14.9606	4.5004	30.0817	0.6753	41.5651	0.3604
Control 4	Control	861	5	2.9747	0.1935	15.3723	4.4427	28.901	0.6703	44.2243	0.3478
Control 5	Control	839.3	1	3.2178	0.1808	17.8312	4.9595	27.8138	0.6496	60.4837	0.2951
Control 5	Control	839.3	2	3.3276	0.1491	22.3174	6.3558	28.4793	0.5247	51.9552	0.4325
Control 5	Control	839.3	3	2.8813	0.1124	25.7122	6.7602	26.2919	0.4337	48.3883	0.5324
Control 5	Control	839.3	4	2.9475	0.1144	26.1865	6.4902	24.7844	0.4674	47.9604	0.5464
Control 5	Control	839.3	5	3.2318	0.1677	19.28	5.4364	28.197	0.5947	44.9822	0.4289
Control 6	Control	673.6	1	3.2735	0.1544	21.1993	4.6555	21.9607	0.7042	52.5882	0.4046
Control 6	Control	673.6	2	2.4279	0.1032	23.4881	5.2957	22.5465	0.4693	55.0585	0.4278
Control 6	Control	673.6	3	2.8524	0.1209	23.6132	5.8137	24.6205	0.4955	58.6702	0.4025
Control 6	Control	673.6	4	2.7917	0.1123	24.6067	5.7772	23.478	0.4704	53.3493	0.4622
Control 6	Control	673.6	5	3.4238	0.1457	23.5069	5.2745	22.438	0.6499	61.3236	0.384
Control 7	Control	929.6	1	3.9636	0.3344	11.858	3.2825	27.6815	1.2077	62.5948	0.1895
Control 7	Control	929.6	2	3.5378	0.2601	13.6055	3.1627	23.2455	1.1187	56.5392	0.2411
Control 7	Control	929.6	3	3.3696	0.2381	14.1646	3.8111	26.9058	0.8846	54.7629	0.2588
Control 7	Control	929.6	4	3.3229	0.2336	14.2249	4.6921	32.9851	0.7096	55.6477	0.256
Control 7	Control	929.6	5	3.3434	0.2778	12.0591	4.698	38.9578	0.7138	62.6324	0.1935
Control 8	Control	600	1	2.991	0.1654	18.1717	2.9811	16.4049	1.0038	42.2851	0.4298
Control 8	Control	600	2	2.9863	0.1374	21.7582	3.8416	17.656	0.7804	36.0881	0.6057
Control 8	Control	600	3	3.0559	0.1352	22.6097	4.7698	21.0961	0.655	42.7634	0.5319
Control 8	Control	600	4	3.1205	0.1516	20.586	5.0704	24.6304	0.6163	40.7105	0.5077
Control 8	Control	600	5	3.1096	0.1762	17.6615	4.6916	26.5641	0.6661	38.0906	0.4698
Half SW 1	Perfused	731.2	1	2.9723		16.5495	5.7593	34.8002	0.5203	56.2966	0.2979
Half SW 1	Perfused	731.2	2	2.7494	0.0818	34.2434	9.8926	28.8892	0.2771	61.8323	0.5462
Half SW 1	Perfused	731.2	3	2.8428	0.0972	29.2389	8.9871	30.737	0.3175	57.5577	0.5093
Half SW 1	Perfused	731.2	4	3.0396	0.0727	41.6428	10.5401	25.3107	0.2857	52.3017	0.7964
Half SW 1	Perfused	731.2	5	2.8733	0.0771	37.2624	9.316	25.001	0.3089	53.2553	0.7005
Half SW 2	Perfused	732.3	1	3.2565	0.1981	16.417	3.0639	18.6628	1.0863	52.8709	0.311
Half SW 2	Perfused	732.3	2	4.1251	0.2001	20.7432	3.5464	17.0965	1.1772	56.1792	0.3691
Half SW 2	Perfused	732.3	3	3.0145	0.103	29.3051	6.3488	21.6646	0.4753	53.5912	0.5468
Half SW 2	Perfused	732.3	4	2.5117	0.0939	26.7455	7.04	26.3223	0.3599	52.3113	0.5116
Half SW 2	Perfused	732.3	5	3.0348	0.1179	25.6853	7.6691	29.858	0.3952	53.6502	0.4789
Half SW 3	Perfused	521.1	1	3.9348	0.3387	11.6079	2.1839	18.8143	1.8393	61.5805	0.1885
Half SW 3	Perfused	521.1	2	3.859	0.2387	16.1913	2.6237	16.2043	1.4886	49.6863	0.3303
Half SW 3	Perfused	521.1	3	3.5833	0.1994	17.9688	3.6468	20.2951	0.9855	45.2	0.398
Half SW 3	Perfused	521.1	4	3.5553	0.1752	20.2874	4.3083	21.2366	0.8279	47.9247	0.4307
Half SW 3	Perfused	521.1	5	3.5842	0.1716	20.918	4.428	21.1685	0.8105	48.3323	0.4336
Half SW 4	Perfused	800.6	1			11.9076	4.8281	40.5459		41.4317	0.2876
Half SW 4	Perfused	800.6	2			15.3058	4.2713	27.9064		41.5138	0.3735
Half SW 4	Perfused	800.6	3			18.9929	6.179	32.5332		42.525	0.4482
Half SW 4	Perfused	800.6	4			18.1459	6.7125	36.9915		42.0006	0.4336
Half SW 4	Perfused	800.6	5			17.637	7.8666	44.6029		44.85	0.3957
Half SW 5	Perfused	814.3	1	3.1281	0.25	12.5152	1.835	14.6624	1.7414	54.8636	0.2287
Half SW 5	Perfused	814.3	2	3.2435	0.2064	15.7097	2.3651	15.0553	1.3817	46.7136	0.3414
Half SW 5	Perfused	814.3	3	3.0732	0.1462	21.0306	4.1384	19.678	0.743	47.9528	0.4417
Half SW 5	Perfused	814.3	4	3.2076	0.1299	24.7034	5.5419	22.4339	0.5797	45.5362	0.5432
Half SW 5	Perfused	814.3	5	3.2169	0.1405	22.9156	5.6179	24.5157	0.5753	46.0858	0.4982
Half SW 6	Perfused	1470	1	3.2147	0.3379	9.5185	2.4427	25.6624	1.3175	51.9712	0.1832
Half SW 6	Perfused	1470	2	3.3024	0.3012	11.0276	2.5066	22.7306	1.3283	51.2061	0.2156
Half SW 6	Perfused	1470	3	2.9974	0.1856	16.158	4.9604	30.6996	0.6048	51.8617	0.3116
Half SW 6	Perfused	1470	4	2.9368	0.1802	16.2991	5.2912	32.4629	0.5559	51.3616	0.3174
Half SW 6	Perfused	1470	5	3.0137	0.1913	15.7599	4.8123	30.5352	0.6266	50.2618	0.3135
Half SW 7	Perfused	745.2	1	3.4643	0.1591	21.8929	4.6221	21.1125	0.7981	53.9542	0.4102
Half SW 7	Perfused	745.2	2	3.4826	0.111	31.6823	5.1798	16.3492	0.677	49.6281	0.6481
Half SW 7	Perfused	745.2	3	3.5474	0.0962	36.8619	8.2542	22.3922	0.4307	41.4575	0.8898
Half SW 7	Perfused	745.2	4	3.5731	0.1072	33.3221	6.7893	20.3749	0.5278	39.9533	0.8341
Half SW 7	Perfused	745.2	5	3.6786	0.1116	32.9619	6.9825	21.1837	0.5284	41.314	0.7992
Half SW 8	Perfused	504.7	1	4.1168	0.2154	19.1147	4.2988	22.4896	1.0027	54.3981	0.3516
Half SW 8	Perfused	504.7	2	3.4996	0.1124	31.1303	8.7316	28.0484	0.4013	48.1301	0.647
Half SW 8	Perfused	504.7	3	3.8383	0.1125	34.1249	12.0017	35.17	0.3199	55.2483	0.6178
Half SW 8	Perfused	504.7	4	3.5242	0.0998	35.3116	12.0641	34.1646	0.2931	55.249	0.6393
Half SW 8	Perfused	504.7	5	3.6249	0.1015	35.7187	11.0617	30.9691	0.3314	55.1281	0.6484

## Sheet: Percentage change from baseline
Fish ID	Treatment	Weight	Systemic vascular resistance	Cardiac output	Gastrointestinal blood flow	GBF/CO	Gastrointestinal vascular resistance	Heart rate	Stroke volume	Dorsal aortic blood pressure
Control 1	Control	732.6	-0.4888	0.7302	0.862	0.095	-0.5572	0.003	0.7259	0.0408
Control 2	Control	711.6	-0.355	0.4548	0.3475	-0.0743	-0.3263	-0.1719	0.7529
Control 3	Control	771.7	-0.4889	1.046	0.8849	-0.0792	-0.4417	0.0157	1.0148	-0.1006
Control 4	Control	861	-0.3507	0.4502	0.8203	0.2544	-0.4828	-0.0043	0.4552	-0.0681
Control 5	Control	839.3	-0.0725	0.0813	0.0962	0.013	-0.0845	-0.2563	0.4534	-0.064
Control 6	Control	673.6	-0.0563	0.1089	0.133	0.0216	-0.0771	0.1661	-0.0509	0.0451
Control 7	Control	929.6	-0.1693	0.017	0.4312	0.4065	-0.409	0.0006	0.0211	-0.1008
Control 8	Control	600	0.0653	-0.0281	0.5738	0.6117	-0.3364	-0.0992	0.0931	-0.058
Half SW 1	Perfused	731.2		1.2516	0.6176		-0.4063	-0.054	1.3515	-0.0625
Half SW 2	Perfused	732.3	-0.4048	0.5646	1.5031	0.5981	-0.6362	0.0147	0.5399	0.0397
Half SW 3	Perfused	521.1	-0.4934	0.802	1.0276	0.1257	-0.5593	-0.2151	1.3003	0.0474
Half SW 4	Perfused	800.6		0.4812	0.6293	0.0878		0.0825	0.3759	-0.0058
Half SW 5	Perfused	814.3	-0.438	0.831	2.0615	0.6727	-0.6696	-0.16	1.1784	-0.0167
Half SW 6	Perfused	1470	-0.4339	0.6557	0.9701	0.1892	-0.5244	-0.0329	0.7112	-0.302
Half SW 7	Perfused	745.2	-0.2986	0.5056	0.5107	0.0121	-0.3379	-0.2343	0.9483	0.0619
Half SW 8	Perfused	504.7	-0.5288	0.8687	1.5732	0.3756	-0.6695	0.0134	0.8441	-0.1195
